# Supplementary material for: Betalain Pigments: Isolation and Application as Reagents for Colorimetric Methods and Biosensors
Source: Biosensors (Basel). 2025 Jun 1;15(6):349. doi: 10.3390/bios15060349 (PMC12190680; doi:10.3390/bios15060349)
Supplement: Supplementary file 1 [file biosensors-15-00349-s001.zip]

Archive with 1 entries (1 files):
- biosensors-3631483-supplementary.pdf
